# Supplementary material for: Regulation of Serum Exosomal MicroRNAs in Mice Infected with Orientia tsutsugamushi
Source: Microorganisms. 2020 Dec 31;9(1):80. doi: 10.3390/microorganisms9010080 (PMC7823836; doi:10.3390/microorganisms9010080)
Supplement: Supplementary file 1 [file microorganisms-09-00080-s001.zip]

Archive with 6 entries (6 files):
- Supplementary files/Figure S1.TIF
- Supplementary files/Figure S2.TIF
- Supplementary files/Figure S3.TIF
- Supplementary files/Figure S4.TIF
- Supplementary files/Table S1.xlsx
- Supplementary files/Table S2.xlsx
