# Supplementary material for: Regulation of Serum Exosomal MicroRNAs in Mice Infected with Orientia tsutsugamushi
Source: Microorganisms. 2020 Dec 31;9(1):80. doi: 10.3390/microorganisms9010080 (PMC7823836; doi:10.3390/microorganisms9010080)
Supplement: Supplementary file 1 [file microorganisms-09-00080-s001.zip › Supplementary files/Table S1.xlsx]

## Sheet: Supplemental Table 1.
Table S1. Raw CT values of 92 murine miRNAs amplified on a custom miRCURY LNA miRNA PCR array.						Serum exosomes (time post infection)
MiRCury Assay cat. no.	Plate No.	Row	Column	miRNA ID	Target sequence	Ctrl.1	Day4.1	Day7.1	Day14.1	Ctrl.2	Day4.2	Day7.2	Day14.2
YP02119305	1	A	1	mmu-miR-451a	AAACCGUUACCAUUACUGAGUU	21.6872	20.8478	21.7716	21.9885	23.9193	21.6047	22.6332	21.5805
YP00205636	1	A	2	mmu-miR-484	UCAGGCUCAGUCCCCUCCCGAU	28.4526	26.7781	28.5932	26.6948	30.2323	27.523	28.7845	27.2991
YP00205727	1	A	3	mmu-let-7a-5p	UGAGGUAGUAGGUUGUAUAGUU	26.7603	27.2059	27.2558	27.0151	28.5571	27.1268	27.4721	27.2841
YP00204750	1	A	4	mmu-let-7b-5p	UGAGGUAGUAGGUUGUGUGGUU	28.3964	26.718	28.8927	28.2939	29.9954	28.4142	28.9958	28.5367
YP00204767	1	A	5	mmu-let-7c-5p	UGAGGUAGUAGGUUGUAUGGUU	27.473	26.9354	27.9396	27.5826	28.9827	27.4731	27.9656	27.87
YP00204124	1	A	6	mmu-let-7d-5p	AGAGGUAGUAGGUUGCAUAGUU	27.7457	28.4393	28.6509	28.0551	29.4728	28.3629	28.955	28.6773
YP00205627	1	A	7	mmu-let-7d-3p	CUAUACGACCUGCUGCCUUUCU	30.9298	29.9355	31.2778	30.8932	31.9908	31.1079	31.4766	31.7358
YP00204359	1	A	8	mmu-let-7f-5p	UGAGGUAGUAGAUUGUAUAGUU	Undetermined	28.6336	28.146	28.0604	29.693	28.3204	28.6778	28.4216
YP00204565	1	A	9	mmu-let-7g-5p	UGAGGUAGUAGUUUGUACAGUU	27.8588	26.9446	27.9816	27.8551	29.8447	27.6208	28.314	28.1326
YP00204394	1	A	10	mmu-let-7i-5p	UGAGGUAGUAGUUUGUGCUGUU	27.1634	26.1519	27.2855	27.1128	29.2718	26.9612	27.945	27.1728
YP00204786	1	A	11	mmu-miR-101a-3p	UACAGUACUGUGAUAACUGAA	29.6946	28.1895	30.2334	29.0032	32.0505	32.3568	30.796	29.677
YP02119288	1	A	12	UniSp3		20.4221	20.3908	20.3074	20.2798	20.2468	20.228	20.2741	20.2497
YP00204063	1	B	1	mmu-miR-103-3p	AGCAGCAUUGUACAGGGCUAUGA	28.2771	28.7224	28.7528	28.4817	30.4452	28.5356	28.9379	28.897
YP00205884	1	B	2	mmu-miR-106b-5p	UAAAGUGCUGACAGUGCAGAU	26.4805	25.6037	26.5813	26.3406	28.6153	26.121	26.6301	26.2834
YP00204020	1	B	3	mmu-miR-106b-3p	CCGCACUGUGGGUACUUGCUGC	34.1508	32.4206	35.4575	34.1885	Undetermined	34.0548	34.6815	35.1876
YP00204468	1	B	4	mmu-miR-107-3p	AGCAGCAUUGUACAGGGCUAUCA	28.342	28.8597	28.7454	28.7167	30.8723	28.583	29.3892	29.1603
YP00204778	1	B	5	mmu-miR-10a-5p	UACCCUGUAGAUCCGAAUUUGUG	33.9145	32.8978	34.6119	33.6491	36.1894	33.9871	34.9955	34.7538
YP00205637	1	B	6	mmu-miR-10b-5p	UACCCUGUAGAACCGAAUUUGUG	32.2515	30.7928	32.5029	30.8158	33.122	32.2279	33.1056	31.5852
YP00205313	1	B	7	mmu-miR-1198-5p	UAUGUGUUCCUGGCUGGCUUGG	31.5261	30.9893	32.696	30.6008	33.7718	31.1659	32.4022	31.9913
YP00204339	1	B	8	mmu-miR-125a-5p	UCCCUGAGACCCUUUAACCUGUGA	30.286	29.4161	31.499	30.1489	32.7475	30.0642	31.1638	31.6947
YP00205713	1	B	9	mmu-miR-125b-5p	UCCCUGAGACCCUAACUUGUGA	29.4659	28.6432	30.5769	28.6385	30.5482	28.726	30.4754	30.2006
YP00204227	1	B	10	mmu-miR-126a-3p	UCGUACCGUGAGUAAUAAUGCG	29.5227	28.6005	29.8019	28.6615	29.945	28.929	30.1258	29.3788
YP00204048	1	B	11	mmu-miR-127-3p	UCGGAUCCGUCUGAGCUUGGCU	40.927	34.5052	34.2426	35.6076	36.1761	35.2353	36.2451	33.8704
YP00203954	1	B	12	UniSp6		19.4669	19.0859	19.3228	19.3616	19.6127	19.4133	19.5721	19.6636
YP00205995	1	C	1	mmu-miR-128-3p	UCACAGUGAACCGGUCUCUUU	31.168	29.718	31.4892	31.2033	34.7268	31.0964	32.1213	31.8414
YP00204658	1	C	2	mmu-miR-130a-3p	CAGUGCAAUGUUAAAAGGGCAU	29.1398	27.8994	29.2338	27.8969	31.4642	28.9211	29.2648	28.8481
YP00204317	1	C	3	mmu-miR-130b-3p	CAGUGCAAUGAUGAAAGGGCAU	31.3081	29.6049	30.6936	29.3706	34.6732	29.743	31.4651	30.2816
YP00204788	1	C	4	mmu-miR-133a-3p	UUUGGUCCCCUUCAACCAGCUG	31.654	28.6582	32.274	28.3215	35.1625	30.0761	33.3821	29.1384
YP02101982	1	C	5	mmu-miR-126b-3p	CGCGUACCAAAAGUAAUAAUGUG	Undetermined	Undetermined	Undetermined	Undetermined	Undetermined	Undetermined	Undetermined	Undetermined
YP00204304	1	C	6	mmu-miR-140-3p	UACCACAGGGUAGAACCACGG	27.9018	27.0615	28.3882	27.0926	30.6196	26.9996	27.8123	27.4174
YP00204504	1	C	7	mmu-miR-141-3p	UAACACUGUCUGGUAAAGAUGG	33.3261	34.4415	34.9586	34.8383	34.3087	33.1594	33.8658	34.3317
YP00205992	1	C	8	mmu-miR-143-3p	UGAGAUGAAGCACUGUAGCUC	31.4516	29.7851	32.3881	32.416	34.555	31.2367	32.5582	34.7564
YP00204754	1	C	9	mmu-miR-144-3p	UACAGUAUAGAUGAUGUACU	24.2505	22.1444	24.389	24.4371	26.3461	24.3145	24.5651	24.4782
YP02105524	1	C	10	mmu-miR-144-5p	GGAUAUCAUCAUAUACUGUAAGU	28.6103	30.3622	29.527	29.5047	31.0795	29.2275	29.3553	29.4515
YP00204688	1	C	11	mmu-miR-146a-5p	UGAGAACUGAAUUCCAUGGGUU	32.593	30.3383	31.8075	28.429	34.1802	31.1441	32.4546	29.5896
YP02119288	1	C	12	UniSp3		20.5299	20.4905	20.4911	20.3795	20.3396	20.4338	20.2145	20.3323
YP00205867	1	D	1	mmu-miR-148a-3p	UCAGUGCACUACAGAACUUUGU	31.0813	27.2321	29.987	28.8402	32.6264	29.6064	31.6874	30.7571
YP00204321	1	D	2	mmu-miR-149-5p	UCUGGCUCCGUGUCUUCACUCCC	35.2763	33.8143	36.3345	34.5823	34.8022	35.2217	38.7748	37.5831
YP00204660	1	D	3	mmu-miR-150-5p	UCUCCCAACCCUUGUACCAGUG	28.8709	26.3965	28.0454	27.2254	29.8101	26.8374	28.3342	28.301
YP00205163	1	D	4	mmu-miR-151-3p	CUAGACUGAGGCUCCUUGAGG	31.9233	31.3904	32.6547	32.874	34.0152	31.9803	32.2848	33.2494
YP00204294	1	D	5	mmu-miR-152-3p	UCAGUGCAUGACAGAACUUGG	31.5821	29.1336	30.6881	28.9657	33.059	30.8307	31.7095	30.7307
YP00204066	1	D	6	mmu-miR-15a-5p	UAGCAGCACAUAAUGGUUUGUG	27.2134	26.7042	27.3618	27.1404	29.103	27.0901	28.142	27.2535
YP00204243	1	D	7	mmu-miR-15b-5p	UAGCAGCACAUCAUGGUUUACA	26.3198	25.6603	26.864	26.6869	28.5932	26.2353	27.0197	26.5175
YP00205702	1	D	8	mmu-miR-16-5p	UAGCAGCACGUAAAUAUUGGCG	23.2957	22.9065	24.1243	23.4678	25.8101	22.8999	24.1132	23.4462
YP00206081	1	D	9	mmu-miR-181a-5p	AACAUUCAACGCUGUCGGUGAGU	32.568	30.659	32.085	31.1827	32.2676	31.1822	31.2842	31.4645
YP00204530	1	D	10	mmu-miR-181b-5p	AACAUUCAUUGCUGUCGGUGGGU	32.9563	32.3164	32.5	31.6659	33.2769	32.1675	32.7832	32.2146
YP00204683	1	D	11	mmu-miR-181c-5p	AACAUUCAACCUGUCGGUGAGU	Undetermined	Undetermined	Undetermined	Undetermined	Undetermined	Undetermined	Undetermined	Undetermined
YP02119288	1	D	12	UniSp3		20.4691	20.4562	20.2929	20.3742	20.2223	20.3049	20.1646	20.2246
YP00205089	1	E	1	mmu-miR-182-5p	UUUGGCAAUGGUAGAACUCACACCG	38.0877	35.6988	41.9661	35.4289	39.4062	44.1104	37.2879	34.6079
YP00205327	1	E	2	mmu-miR-1839-5p	AAGGUAGAUAGAACAGGUCUUG	32.8768	30.9847	33.4083	31.1468	34.708	32.7057	32.7113	32.5943
YP00206053	1	E	3	mmu-miR-186-5p	CAAAGAAUUCUCCUUUUGGGCU	30.8165	30.3974	32.1152	31.1634	32.5995	30.8626	32.1749	31.1784
YP00204306	1	E	4	mmu-miR-191-5p	CAACGGAAUCCCAAAAGCAGCUG	26.4965	24.8393	26.5928	25.3332	28.4407	25.5579	26.1461	26.3864
YP00204099	1	E	5	mmu-miR-192-5p	CUGACCUAUGAAUUGACAGCC	30.3887	25.824	30.4245	28.0952	32.9068	28.167	31.6189	28.4542
YP00204450	1	E	6	mmu-miR-19b-3p	UGUGCAAAUCCAUGCAAAACUGA	26.938	25.7336	26.8004	26.4178	28.3553	26.2766	26.9504	27.1792
YP00205914	1	E	7	mmu-miR-203-3p	GUGAAAUGUUUAGGACCACUAG	33.2974	30.6769	33.4429	31.6949	34.6046	32.6673	32.5632	32.6024
YP00204333	1	E	8	mmu-miR-210-3p	CUGUGCGUGUGACAGCGGCUGA	31.1865	30.5167	30.7991	29.7812	31.9706	30.3796	31.1725	30.5357
YP00205150	1	E	9	mmu-miR-215-5p	AUGACCUAUGAUUUGACAGAC	31.7738	30.6735	32.7347	31.7988	34.5169	32.0922	32.6614	32.6227
YP00204230	1	E	10	mmu-miR-21a-5p	UAGCUUAUCAGACUGAUGUUGA	25.3633	24.3504	25.38	23.4706	27.1146	25.3294	25.6643	24.7042
YP02100239	1	E	11	mmu-miR-378c	ACUGGACUUGGAGUCAGAAGC	30.2212	28.4479	30.6504	27.3557	31.3317	29.7855	30.9106	28.5382
YP00204606	1	E	12	mmu-miR-22-3p	AAGCUGCCAGUUGAAGAACUGU	29.6638	28.6809	29.3779	28.0636	31.1912	29.2708	30.3082	29.2
YP00204532	1	F	1	mmu-miR-221-3p	AGCUACAUUGUCUGCUGGGUUUC	30.9486	28.4323	31.2022	30.4338	32.5246	30.919	31.9965	31.6445
YP00205986	1	F	2	mmu-miR-223-3p	UGUCAGUUUGUCAAAUACCCCA	26.8517	25.5975	26.6493	26.8838	29.1379	26.4479	26.9054	28.1552
YP00204772	1	F	3	mmu-miR-23a-3p	AUCACAUUGCCAGGGAUUUCC	26.6049	24.7337	26.9629	25.9183	29.0831	25.8446	27.0082	26.6797
YP00204790	1	F	4	mmu-miR-23b-3p	AUCACAUUGCCAGGGAUUACC	27.9933	26.3342	28.426	27.4819	30.5903	27.368	28.4802	28.2597
YP02105527	1	F	5	mmu-miR-24-2-5p	GUGCCUACUGAGCUGAAACAGU	32.1004	30.4197	31.2219	30.1431	35.4504	31.6558	32.9827	30.2641
YP00204361	1	F	6	mmu-miR-25-3p	CAUUGCACUUGUCUCGGUCUGA	25.6311	24.189	25.9046	25.6209	27.9883	24.5989	26.5481	25.1677
YP00206023	1	F	7	mmu-miR-26a-5p	UUCAAGUAAUCCAGGAUAGGCU	27.918	27.6286	28.0033	27.9482	29.4603	27.8326	27.947	28.6224
YP00206038	1	F	8	mmu-miR-27a-3p	UUCACAGUGGCUAAGUUCCGC	28.5152	27.4638	29.0063	27.6511	30.9693	28.0016	29.1339	28.6678
YP00205915	1	F	9	mmu-miR-27b-3p	UUCACAGUGGCUAAGUUCUGC	29.547	27.8126	29.7946	28.2384	31.2801	28.83	30.5016	29.4618
YP00204698	1	F	10	mmu-miR-29a-3p	UAGCACCAUCUGAAAUCGGUUA	29.3547	27.8027	28.9305	27.7808	31.3433	28.4384	29.5674	28.8339
YP00205601	1	F	11	mmu-miR-301a-3p	CAGUGCAAUAGUAUUGUCAAAGC	31.6541	30.4658	31.6784	31.6566	33.9004	30.7193	31.4249	31.887
YP02103367	1	F	12	mmu-miR-3074-5p	GUUCCUGCUGAACUGAGCCAGU	Undetermined	34.9877	34.9937	35.8215	Undetermined	35.7967	Undetermined	Undetermined
YP00205695	1	G	1	mmu-miR-30a-5p	UGUAAACAUCCUCGACUGGAAG	29.83	29.4851	30.5839	29.204	31.3571	29.6637	30.0112	29.9667
YP00204765	1	G	2	mmu-miR-30b-5p	UGUAAACAUCCUACACUCAGCU	28.5096	27.4125	28.5344	28.1019	30.5606	27.7118	28.6597	28.0895
YP00204783	1	G	3	mmu-miR-30c-5p	UGUAAACAUCCUACACUCUCAGC	27.2978	26.4469	27.416	27.0012	29.3569	26.6096	27.491	27.1849
YP00206047	1	G	4	mmu-miR-30d-5p	UGUAAACAUCCCCGACUGGAAG	29.1562	28.5103	29.4999	28.5286	31.4889	28.7695	29.5081	29.281
YP00204714	1	G	5	mmu-miR-30e-5p	UGUAAACAUCCUUGACUGGAAG	28.8707	29.359	29.2266	28.7521	30.7754	28.6559	28.9899	29.53
YP02106406	1	G	6	mmu-miR-486b-3p	CGGGGCAGCUCAGUACAGGA	30.1243	29.2312	30.6499	30.1464	32.0964	29.1769	30.5818	30.1556
YP00206042	1	G	7	mmu-miR--320a	AAAAGCUGGGUUGAGAGGGCGA	27.8268	27.0032	28.4175	27.1678	29.6286	27.7571	28.3131	27.4722
YP00204364	1	G	8	mmu-miR-328-3p	CUGGCCCUCUCUGCCCUUCCGU	27.3236	25.6998	27.565	26.6525	29.6863	26.6811	27.7124	27.768
YP00206068	1	G	9	mmu-miR-340-5p	UUAUAAAGCAAUGAGACUGAUU	32.1754	31.6316	31.6737	32.5088	35.6037	32.7325	33.1472	32.9227
YP00204362	1	G	10	mmu-miR-375-3p	UUUGUUCGUUCGGCUCGCGUGA	33.4491	33.2151	30.1203	33.944	37.2462	33.6127	31.4934	34.6045
YP00204179	1	G	11	mmu-miR-378a-3p	ACUGGACUUGGAGUCAGAAGG	28.8709	26.5634	29.2104	25.8506	30.2288	28.2719	29.0137	26.7269
YP00204488	1	G	12	mmu-miR-423-3p	AGCUCGGUCUGAGGCCCCUCAGU	30.8404	30.0004	31.0968	29.3518	32.2063	30.7343	31.208	30.2692
YP00205624	1	H	1	mmu-miR-423-5p	UGAGGGGCAGAGAGCGAGACUUU	28.9968	28.6881	29.4051	28.042	30.4922	29.2739	29.4852	28.5813
YP00204337	1	H	2	mmu-miR-425-5p	AAUGACACGAUCACUCCCGUUGA	29.3715	28.3329	29.5356	28.2104	31.1855	28.8905	29.4054	28.9876
YP00205190	1	H	3	mmu-miR-434-3p	UUUGAACCAUCACUCGACUCCU	33.9709	33.9607	35.6398	33.004	35.4329	34.631	36.9454	32.7343
YP00205164	1	H	4	mmu-miR-497a-5p	CAGCAGCACACUGUGGUUUGUA	Undetermined	34.1037	39.7819	33.8861	34.2307	33.519	34.9334	34.437
YP00204221	1	H	5	mmu-miR-532-5p	CAUGCCUUGAGUGUAGGACCGU	34.5244	30.9007	33.3384	32.4607	39.7817	32.275	33.4302	32.6396
YP00206011	1	H	6	mmu-miR-574-3p	CACGCUCAUGCACACACCCACA	32.798	31.1451	32.83	31.6716	35.6792	32.0855	33.5166	33.0442
YP00206025	1	H	7	mmu-miR-676-3p	CCGUCCUGAGGUUGUUGAGCU	33.2593	34.1921	34.8771	33.3389	Undetermined	33.7732	34.9659	39.4129
YP00204663	1	H	8	mmu-miR-744-5p	UGCGGGGCUAGGGCUAACAGCA	31.895	30.9531	32.2608	31.2181	33.8606	31.4239	31.4694	31.8106
YP00205947	1	H	9	mmu-miR-92a-3p	UAUUGCACUUGUCCCGGCCUG	25.5829	24.4323	25.9711	25.3073	27.7213	24.8875	26.1966	25.2578
YP00204384	1	H	10	mmu-miR-92b-3p	UAUUGCACUCGUCCCGGCCUCC	35.6245	35.1198	34.5973	35.4389	37.712	34.793	38.1843	33.6856
YP00204715	1	H	11	mmu-miR-93-5p	CAAAGUGCUGUUCGUGCAGGUAG	26.3613	25.3868	26.4752	26.3634	28.8669	25.5615	26.6642	26.3259
YP00205983	1	H	12	mmu-miR-99b-5p	CACCCGUAGAACCGACCUUGCG	34.4252	31.6792	33.9964	32.5676	35.2844	33.3963	34.7961	33.8434
