# Supplementary material for: Regulation of Serum Exosomal MicroRNAs in Mice Infected with Orientia tsutsugamushi
Source: Microorganisms. 2020 Dec 31;9(1):80. doi: 10.3390/microorganisms9010080 (PMC7823836; doi:10.3390/microorganisms9010080)
Supplement: Supplementary file 1 [file microorganisms-09-00080-s001.zip › Supplementary files/Table S2.xlsx]

## Sheet: Supplemental Table 2
Table S2. Raw CT values of let-7 family miRNAs and controls amplified using miRCURY LNA assays.
	Serum exosomes (time post infection)
miRNA ID	Ctrl.1	Ctrl.2	Day2.1	Day2.2	Day4.1	Day4.2	Day7.1	Day7.2	Day10.1	Day10.2	Day14.1	Day14.2	RT-Neg ctrl
mmu-let-7a-5p	26.7493	28.8998	28.5427	27.384	26.941	27.1982	27.4489	27.4527	28.1035	29.1342	27.1566	27.3805	Undetermined
mmu-let-7a-1-3p	35.8992	36.8158	36.9731	35.5012	32.3814	36.6832	36.5831	34.8825	Undetermined	Undetermined	33.6273	36.4383	Undetermined
mmu-let-7a-2-3p	36.9871	Undetermined	42.8345	Undetermined	Undetermined	Undetermined	Undetermined	Undetermined	Undetermined	Undetermined	40.0583	Undetermined	Undetermined
mmu-let-7b-5p	28.004	30.2718	29.8948	28.2598	26.0404	28.1504	28.8863	28.713	30.1802	30.6907	28.0691	28.4201	Undetermined
mmu-let-7b-3p	33.6892	34.1057	33.8144	33.1062	32.6452	33.2239	34.8977	33.8416	33.3933	34.1546	33.6806	34.3861	38.7817
mmu-let-7c-5p	27.5495	29.4678	29.5252	27.9155	26.2911	27.7675	28.2101	28.06	28.9649	29.9791	27.6813	28.109	35.8421
mmu-let-7c-1-3p	Undetermined	Undetermined	Undetermined	Undetermined	Undetermined	36.3005	Undetermined	Undetermined	Undetermined	Undetermined	Undetermined	Undetermined	Undetermined
mmu-let-7d-5p	27.982	29.9664	29.9027	28.8691	28.2407	28.223	28.5607	28.6938	29.6136	30.6973	28.2285	28.2931	38.8874
mmu-let-7d-3p	31.2781	32.5724	32.4478	31.709	29.5718	31.0684	32.4633	31.6603	32.5428	33.7208	30.8548	31.4783	36.3207
mmu-let-7e-3p	36.2737	42.7065	43.7404	39.1102	36.5091	36.3285	Undetermined	41.4901	43.1418	38.6478	42.4993	Undetermined	Undetermined
mmu-let-7e-5p	30.5903	32.5954	32.262	31.257	30.2582	30.5653	30.9339	31.1215	32.5275	33.2196	31.1861	32.0338	Undetermined
mmu-let-7f-5p	27.9452	30.2436	29.5808	28.1916	28.1565	28.3349	28.5067	28.5366	29.0795	30.7864	28.537	28.5599	37.7896
mmu-let-7f-1-3p	Undetermined	Undetermined	Undetermined	36.6483	Undetermined	36.7907	38.3821	Undetermined	Undetermined	Undetermined	Undetermined	35.4247	Undetermined
mmu-let-7f-2-3p	40.252	Undetermined	Undetermined	Undetermined	39.9036	36.9915	Undetermined	36.3819	Undetermined	Undetermined	39.2763	41.3244	Undetermined
mmu-let-7g-5p	28.3448	30.2905	30.0652	27.977	26.5723	28.1303	28.5432	28.5755	29.4226	30.4619	28.0036	28.3015	Undetermined
mmu-let-7g-3p	37.6859	37.6524	37.6877	37.4631	37.7566	39.2174	39.1182	38.5454	38.049	38.1964	34.7171	36.4325	Undetermined
mmu-let-7i-5p	27.4987	29.7701	29.4789	27.9617	26.1703	27.2242	27.7088	28.261	29.3151	30.024	27.4476	27.1917	Undetermined
mmu-let-7i-3p	41.1907	Undetermined	37.259	40.7544	37.3871	36.778	Undetermined	Undetermined	41.1854	43.7267	36.6422	37.4428	Undetermined
mmu-let-7j	32.5733	33.8179	35.3113	34.2852	31.3365	32.8511	33.7343	33.1185	35.0803	36.9117	33.5168	33.1493	Undetermined
mmu-let-7k	41.6529	Undetermined	40.2406	41.4445	39.8441	41.0915	38.628	41.7523	Undetermined	39.2849	39.2809	44.5602	Undetermined
mmu-miR-98-5p	32.6419	33.8184	33.7077	32.4218	31.0948	32.0613	33.0602	32.3364	33.4153	34.5913	32.4257	32.922	Undetermined
mmu-miR-98-3p	36.2473	Undetermined	35.9578	43.2538	34.6916	34.4619	35.561	37.8401	43.9032	40.5686	34.5054	44.0833	Undetermined
mmu-miR-27a-3p	28.4351	31.1872	29.7509	29.2056	27.4703	28.1192	29.2989	29.4162	31.0937	31.5816	27.8837	28.9445	Undetermined
mmu-miR-30d-5p	29.274	31.3773	29.9262	28.388	28.4276	28.5654	29.5137	29.4494	29.7291	30.9985	28.3129	29.0093	Undetermined
UniSP3	20.2792	20.358	20.2553	20.3638	20.3643	20.0731	20.1125	20.21	20.3254	20.3597	20.5088	20.2333	20.2556
UniSp6	19.0828	19.2843	16.5855	16.5207	18.8653	19.2012	18.9623	19.3721	16.6815	17.138	18.963	19.1596	Undetermined
